# Supplementary material for: Insights into high-pressure acclimation: comparative transcriptome analysis of sea cucumber Apostichopus japonicus at different hydrostatic pressure exposures
Source: BMC Genomics. 2020 Jan 21;21:68. doi: 10.1186/s12864-020-6480-9 (PMC6974979; doi:10.1186/s12864-020-6480-9)
Supplement: Supplementary file 3 — Additional file 3 Table S2. Swiss-Prot annotation of linearly related DEGs. DEGs: differentially expressed genes. [file 12864_2020_6480_MOESM3_ESM.xlsx]

## Sheet: Table_S3
Table S2. Swiss-Prot annotation of linearly related DEGs. DEGs: differential expression genes.
Group	Swiss-Prot ID	Gene Name	Swissprot Description
Homeostasis maintenance	Q2KIT4	DNAJB4	DnaJ homolog subfamily B member 4
Homeostasis maintenance	Q4V8D1	Cyp2u1	Cytochrome P450 2U1
Homeostasis maintenance	Q9NWZ3	IRAK4	Interleukin-1 receptor-associated kinase 4
Homeostasis maintenance	O76050	NEURL1	E3 ubiquitin-protein ligase NEURL1
Homeostasis maintenance	Q6T486	rbrA	Probable E3 ubiquitin-protein ligase rbrA
Homeostasis maintenance	Q9JI90	Rnf14	E3 ubiquitin-protein ligase RNF14
Homeostasis maintenance	Q9P3U4	dbl4	E3 ubiquitin-protein ligase dbl4
Lysosomal activities	Q5RBW6	STX12	Syntaxin-12
Lysosomal activities	Q8TC07	TBC1D15	TBC1 domain family member 15
Lysosomal activities	Q9HBF4	ZFYVE1	Zinc finger FYVE domain-containing protein 1
Energy metabolism	P35574	AGL	Glycogen debranching enzyme
Energy metabolism	Q05826	CEBPB	CCAAT/enhancer-binding protein beta
Lipid metabolism	Q8R420	Abca3	ATP-binding cassette sub-family A member 3
Lipid metabolism	Q8NHP8	PLBD2	Putative phospholipase B-like 2
