# Supplementary material for: Insights into high-pressure acclimation: comparative transcriptome analysis of sea cucumber Apostichopus japonicus at different hydrostatic pressure exposures
Source: BMC Genomics. 2020 Jan 21;21:68. doi: 10.1186/s12864-020-6480-9 (PMC6974979; doi:10.1186/s12864-020-6480-9)
Supplement: Supplementary file 4 — Additional file 4 Table S3. Swiss-Prot annotation of pressure-sensitive DEGs. DEGs: differentially expressed genes. [file 12864_2020_6480_MOESM4_ESM.xlsx]

## Sheet: Table_S4
Table S3. Swiss-Prot annotation of pressure-sensitive DEGs. DEGs: differential expression genes.
Group	Swiss-Prot ID	Gene Name	Swissprot Description
Homeostasis maintenance (stress response）	Q8VH49	Higd1a	HIG1 domain family member 1A, mitochondrial
Homeostasis maintenance (stress response）	Q568W0	selenow	Selenoprotein W
Homeostasis maintenance (stress response）	Q8NAG6	ANKLE1	Ankyrin repeat and LEM domain-containing protein 1
Homeostasis maintenance (stress response）	Q8IUR6	CREBRF	CREB3 regulatory factor
Homeostasis maintenance (stress response）	P49137	MAPKAPK2	MAP kinase-activated protein kinase 2
Homeostasis maintenance (stress response）	Q6P2D8	XRRA1	X-ray radiation resistance-associated protein 1
Homeostasis maintenance (immune response）	Q8SQ21	HINT2	Histidine triad nucleotide-binding protein 2, mitochondrial
Homeostasis maintenance (immune response）	O08727	Tnfrsf11b	Tumor necrosis factor receptor superfamily member 11B
Homeostasis maintenance (immune response）	Q5RK28	Nmes1	Normal mucosa of esophagus-specific gene 1 protein
Homeostasis maintenance (immune response）	Q8HY24	SLC22A8	Solute carrier family 22 member 8
Homeostasis maintenance (immune response）	Q9QXE5	Prss16	Thymus-specific serine protease
Homeostasis maintenance (immune response）	Q63341	Mmp12	Macrophage metalloelastase
Homeostasis maintenance (ubiquitination）	O76050	NEURL1	E3 ubiquitin-protein ligase NEURL1
Homeostasis maintenance (ubiquitination）	Q9UBS8	RNF14	E3 ubiquitin-protein ligase RNF14
Homeostasis maintenance (ubiquitination）	Q9H3S7	PTPN23	Tyrosine-protein phosphatase non-receptor type 23
Signal transduction	Q52KE7	Ccnl1	Cyclin-L1
Signal transduction	Q6DHR3	rasgef1ba	Ras-GEF domain-containing family member 1B-A
Signal transduction	P35289	Rab15	Ras-related protein Rab-15
Signal transduction	Q9EQT3	Rhou	Rho-related GTP-binding protein RhoU
Signal transduction	Q8CGY8	Ogt	UDP-N-acetylglucosamine--peptide N-acetylglucosaminyltransferase 110 kDa subunit
Signal transduction	O00418	EEF2K	Eukaryotic elongation factor 2 kinase
Signal transduction	Q03445	GluRIA	Glutamate receptor 1
Signal transduction	P42263	GRIA3	Glutamate receptor 3
Signal transduction	Q13002	GRIK2	Glutamate receptor ionotropic, kainate 2
Signal transduction	Q9DGM7	mvp	Major vault protein (Fragment)
Signal transduction	Q5EAJ7	MVP	Major vault protein
Signal transduction	F1P065	FARP1	FERM, RhoGEF and pleckstrin domain-containing protein 1
Signal transduction	Q14790	CASP8	Caspase-8
Signal transduction	Q32L83	BRI3	Brain protein I3
Signal transduction	Q8R0S1	Atf7	Cyclic AMP-dependent transcription factor ATF-7
Genetic information processing	Q4R3W5	HENMT1	Small RNA 2'-O-methyltransferase
Genetic information processing	Q8WXF0	SRSF12	Serine/arginine-rich splicing factor 12
Genetic information processing	O60293	ZFC3H1	Zinc finger C3H1 domain-containing protein
Genetic information processing	Q13772	NCOA4	Nuclear receptor coactivator 4
Genetic information processing	Q1LV17	irf2bp1	Interferon regulatory factor 2-binding protein 1
Genetic information processing	O94913	PCF11	Pre-mRNA cleavage complex 2 protein Pcf11
Genetic information processing	P10157	ETS2	Protein C-ets-2
Genetic information processing	P05412	JUN	Transcription factor AP-1
Genetic information processing	P05627	Jun	Transcription factor AP-1
Genetic information processing	O95238	SPDEF_1	SAM pointed domain-containing Ets transcription factor
Genetic information processing	O95238	SPDEF_2	SAM pointed domain-containing Ets transcription factor
Genetic information processing	P21531	Rpl3	60S ribosomal protein L3
Lysosomal activities	Q8C142	Ldlrap1	Low density lipoprotein receptor adapter protein 1
Lysosomal activities	P98157	LRP1	Low-density lipoprotein receptor-related protein 1
Lysosomal activities	O08623	Sqstm1	Sequestosome-1
Lysosomal activities	Q96P53	WDFY2	WD repeat and FYVE domain-containing protein 2
Lysosomal activities	Q9D7S9	Chmp5	Charged multivesicular body protein 5
Membrane related functions	Q5ZMP6	AP2M1	AP-2 complex subunit mu
Membrane related functions	Q5XTS1	PNPLA8	Calcium-independent phospholipase A2-gamma
Membrane related functions	O97758	TJP1	Tight junction protein ZO-1
Membrane related functions	Q9H4F1	ST6GALNAC4	Alpha-N-acetyl-neuraminyl-2,3-beta-galactosyl-1,3-N-acetyl-galactosaminide alpha-2,6-sialyltransferase
Membrane related functions	O00560	SDCBP	Syntenin-1
Lipid metabolism	P04634	Lipf	Gastric triacylglycerol lipase
Lipid metabolism	Q3MHV9	SERINC1	Serine incorporator 1
Others	Q9P0K7		Ankycorbin
Others	Q7JK26		Beta-1,3-galactosyltransferase 1
Others	Q9Y6W6		Dual specificity protein phosphatase 10
Others	Q80U96		Exportin-1
Others	A5D6U8		Iron/zinc purple acid phosphatase-like protein
Others	Q27433		Mechanosensory protein 2
Others	Q61184		Melatonin receptor type 1A
Others	Q8R143		Pituitary tumor-transforming gene 1 protein-interacting protein
Others	A1Z6E0		Protein gustavus
Others	P22448		Retinoic acid receptor beta
Others	Q7M456		Ribonuclease Oy
Others	Q14151		Scaffold attachment factor B2
Others	F7C1E2		Store-operated calcium entry-associated regulatory factor
Others	Q4LDE5		Sushi, von Willebrand factor type A, EGF and pentraxin domain-containing protein 1
Others	Q29J90		G-protein coupled receptor moody
Others	A4QP81		Putative ferric-chelate reductase 1
