# Supplementary material for: Insights into high-pressure acclimation: comparative transcriptome analysis of sea cucumber Apostichopus japonicus at different hydrostatic pressure exposures
Source: BMC Genomics. 2020 Jan 21;21:68. doi: 10.1186/s12864-020-6480-9 (PMC6974979; doi:10.1186/s12864-020-6480-9)
Supplement: Supplementary file 5 — Additional file 5 Table S4. Swiss-Prot annotation of high-pressure-induced DEGs. DEGs: differentially expressed genes. [file 12864_2020_6480_MOESM5_ESM.xlsx]

## Sheet: Table_S5
Table S4. Swiss-Prot annotation of high-pressure-induced DEGs. DEGs: differential expression genes.
Group	Swiss-Prot ID	Gene Name	Swissprot Description
Homeostasis maintenance (ubiquitination)	Q8CFI0	Nedd4l	E3 ubiquitin-protein ligase NEDD4-like
Homeostasis maintenance (ubiquitination)	Q96FA3	PELI1	E3 ubiquitin-protein ligase pellino homolog 1
Homeostasis maintenance (ubiquitination)	Q7Z6E9	RBBP6	E3 ubiquitin-protein ligase RBBP6
Homeostasis maintenance (ubiquitination)	Q96EP0	RNF31	E3 ubiquitin-protein ligase RNF31
Homeostasis maintenance (ubiquitination)	Q14596	NBR1	Next to BRCA1 gene 1 protein
Homeostasis maintenance (ubiquitination)	Q8MKD1	UBB	Polyubiquitin-B
Homeostasis maintenance (ubiquitination)	Q63429	Ubc_1	Polyubiquitin-C
Homeostasis maintenance (ubiquitination)	Q63429	Ubc_2	Polyubiquitin-C
Homeostasis maintenance (ubiquitination)	Q4VGL6	Rc3h1	Roquin-1
Homeostasis maintenance (ubiquitination)	Q13501	SQSTM1	Sequestosome-1
Homeostasis maintenance (ubiquitination)	Q9C040	TRIM2	Tripartite motif-containing protein 2
Homeostasis maintenance (ubiquitination)	Q9R1R2	Trim3	Tripartite motif-containing protein 3
Homeostasis maintenance (ubiquitination)	Q712K3	UBE2R2	Ubiquitin-conjugating enzyme E2 R2
Homeostasis maintenance (stress response)	Q4KLG9	Zfand2b	AN1-type zinc finger protein 2B
Homeostasis maintenance (stress response)	Q58CQ5	ANKZF1	Ankyrin repeat and zinc finger domain-containing protein 1
Homeostasis maintenance (stress response)	Q80UU1	Ankzf1	Ankyrin repeat and zinc finger domain-containing protein 1
Homeostasis maintenance (stress response)	Q64459	Cyp3a11	Cytochrome P450 3A11
Homeostasis maintenance (stress response)	P11707	CYP3A6	Cytochrome P450 3A6
Homeostasis maintenance (stress response)	Q06248	HSP70IV	Heat shock 70 kDa protein IV
Homeostasis maintenance (stress response)	Q9NX57	RAB20	Ras-related protein Rab-20
Homeostasis maintenance (stress response)	Q3U3V8	Xrra1	X-ray radiation resistance-associated protein 1
Homeostasis maintenance (immune response)	P97675	Enpp3	Ectonucleotide pyrophosphatase/phosphodiesterase family member 3
Homeostasis maintenance (immune response)	B3STU3	Chac1	Glutathione-specific gamma-glutamylcyclotransferase 1
Genetic information processing	P32780	GTF2H1	General transcription factor IIH subunit 1
Genetic information processing	Q8BQR4	Kansl2	KAT8 regulatory NSL complex subunit 2
Genetic information processing	Q9BXK1	KLF16	Krueppel-like factor 16
Genetic information processing	Q60795	Nfe2l2	Nuclear factor erythroid 2-related factor 2
Genetic information processing	Q6PFD9	Nup98_M	Nuclear pore complex protein Nup98-Nup96
Genetic information processing	P49793	Nup98_R	Nuclear pore complex protein Nup98-Nup96
Genetic information processing	Q2KII4	ELOC	Transcription elongation factor B polypeptide 1
Genetic information processing	Q07352	ZFP36L1	Zinc finger protein 36, C3H1 type-like 1
Genetic information processing	Q969S3	ZNF622	Zinc finger protein 622
Genetic information processing	Q8HY87	ELAC2_1	Zinc phosphodiesterase ELAC protein 2
Genetic information processing	Q9GL72	ELAC2_2	Zinc phosphodiesterase ELAC protein 2
Genetic information processing	P08775	Polr2a	DNA-directed RNA polymerase II subunit RPB1
Genetic information processing	Q8C0D5	Efl1	Elongation factor Tu GTP-binding domain-containing protein 1
Genetic information processing	Q9Z1Z1	Eif2ak3	Eukaryotic translation initiation factor 2-alpha kinase 3
Genetic information processing	Q6GR45	eif6	Eukaryotic translation initiation factor 6
Genetic information processing	Q9VZS3	eIF1	Protein translation factor SUI1 homolog
Genetic information processing	Q9BRS2	RIOK	Serine/threonine-protein kinase RIO1
Genetic information processing	Q922Q2	Riok1	Serine/threonine-protein kinase RIO1
Genetic information processing	Q8IYT8	ULK2	Serine/threonine-protein kinase ULK2
Genetic information processing	Q9VLU0	baf	Barrier-to-autointegration factor
Genetic information processing	Q9JMD3	Stard10	PCTP-like protein
Genetic information processing	Q99PV0	Prpf8	Pre-mRNA-processing-splicing factor 8
Signal transduction	P46109	CRKL	Crk-like protein
Signal transduction	Q05922	Dusp2	Dual specificity protein phosphatase 2
Signal transduction	Q2KJ36	DUSP6	Dual specificity protein phosphatase 6
Signal transduction	O14964	HGS	Hepatocyte growth factor-regulated tyrosine kinase substrate
Signal transduction	Q0P4S0	zfyve28	Lateral signaling target protein 2 homolog
Signal transduction	F1MLX5	LGR4	Leucine-rich repeat-containing G-protein coupled receptor 4
Signal transduction	Q5EAJ7	MVP	Major vault protein
Signal transduction	Q9PSX7	RHOC	Rho-related GTP-binding protein RhoC
Signal transduction	A4K2U9	YWHAB	14-3-3 protein beta/alpha
Signal transduction	Q92783	STAM	Signal transducing adapter molecule 1
Signal transduction	Q7YRV6	SOCS2	Suppressor of cytokine signaling 2
Signal transduction	Q8IWB9	TEX2	Testis-expressed sequence 2 protein
Lysosomal activities	Q9DB05	Napa	Alpha-soluble NSF attachment protein
Lysosomal activities	Q9JLV1	Bag3	BAG family molecular chaperone regulator 3
Lysosomal activities	Q6DF27	chmp1b	Charged multivesicular body protein 1b
Lysosomal activities	Q7ZW25	chmp2a	Charged multivesicular body protein 2a
Lysosomal activities	Q8CGS4	Chmp3	Charged multivesicular body protein 3
Lysosomal activities	Q6PE18	pi4k2a	Phosphatidylinositol 4-kinase type 2-alpha
Lysosomal activities	A8WG21	snx10b	Sorting nexin-10B
Lysosomal activities	Q9HA65	TBC1D17	TBC1 domain family member 17
Lysosomal activities	Q8BYH7	Tbc1d17	TBC1 domain family member 17
Lysosomal activities	Q9HBF4	ZFYVE1	Zinc finger FYVE domain-containing protein 1
Lysosomal activities	O95405	ZFYVE9	Zinc finger FYVE domain-containing protein 9
Membrane related functions	Q96NW4	ANKRD27	Ankyrin repeat domain-containing protein 27
Membrane related functions	Q5R8P5	SH3GLB1	Endophilin-B1
Membrane related functions	Q3U481	Mfsd12	Major facilitator superfamily domain-containing protein 12
Membrane related functions	D3Z5L6	Slc18b1	MFS-type transporter SLC18B1
Membrane related functions	P21439	ABCB4_H	Multidrug resistance protein 3
Membrane related functions	Q8BX79	Gpr21	Probable G-protein coupled receptor 21
Membrane related functions	Q8K2P6	Rfesd	Rieske domain-containing protein
Lipid metabolism	P23174	ABCB4_C	Multidrug resistance protein 3
Lipid metabolism	Q92113	CYP17A1	Steroid 17-alpha-hydroxylase/17,20 lyase
Others	Q9QZQ1		Afadin
Others	Q24439		ATP synthase subunit O, mitochondrial
Others	P52826		Carnitine O-acetyltransferase
Others	Q5U4S8		Ceramide glucosyltransferase-B
Others	Q5I0I9		Coenzyme Q-binding protein COQ10 homolog B, mitochondrial
Others	Q6ZU64		Coiled-coil domain-containing protein 108
Others	Q53HC0		Coiled-coil domain-containing protein 92
Others	C0HJP3		Collagen alpha-1(I) chain (Fragments)
Others	Q8R1A4		Dedicator of cytokinesis protein 7
Others	Q6VUC1		DPH3 homolog
Others	Q9DGJ3		Epididymal secretory protein E1
Others	P51145		Fos-related antigen 2
Others	Q9VUL9		Glycoprotein 3-alpha-L-fucosyltransferase A
Others	P51968		Heterogeneous nuclear ribonucleoprotein A3 homolog 1
Others	O76536		Hyalin (Fragment)
Others	Q5F480		Inositol-tetrakisphosphate 1-kinase
Others	Q9CX00		IST1 homolog
Others	Q9D9B4		Leucine-rich repeat-containing protein C10orf11 homolog
Others	Q8C8U0		Liprin-beta-1
Others	Q8N3R9		MAGUK p55 subfamily member 5
Others	Q32N90		MBT domain-containing protein 1
Others	Q27433		Mechanosensory protein 2
Others	Q27433		Mechanosensory protein 2
Others	Q9TUL9		Metalloproteinase inhibitor 3
Others	P97434		Myosin phosphatase Rho-interacting protein
Others	Q5PQT2		Myotubularin-related protein 3
Others	P15548		NADH-ubiquinone oxidoreductase chain 1
Others	P34941		NADH-ubiquinone oxidoreductase chain 4
Others	P12775		NADH-ubiquinone oxidoreductase chain 4
Others	Q9Y5S8		NADPH oxidase 1
Others	A6NEE1		Pleckstrin homology domain-containing family D member 1
Others	Q92636		Protein FAN
Others	Q6PBT5		Pyridine nucleotide-disulfide oxidoreductase domain-containing protein 1
Others	Q684P5		Rap1 GTPase-activating protein 2
Others	P63000		Ras-related C3 botulinum toxin substrate 1
Others	Q9HB90		Ras-related GTP-binding protein C
Others	P35280		Ras-related protein Rab-8A
Others	A4FUC9		Rhophilin-2
Others	Q99719		Septin-5
Others	Q99973		Telomerase protein component 1
Others	Q9R0M5		Thiamin pyrophosphokinase 1
Others	Q1L8P7		Thrombospondin-3b
Others	Q3T178		Vacuolar protein sorting-associated protein 28 homolog
Others	Q9D1C8		Vacuolar protein sorting-associated protein 28 homolog
Others	Q9NX94		WW domain binding protein 1-like
Others	Q3U5F4		YrdC domain-containing protein, mitochondrial
