# Supplementary material for: Insights into high-pressure acclimation: comparative transcriptome analysis of sea cucumber Apostichopus japonicus at different hydrostatic pressure exposures
Source: BMC Genomics. 2020 Jan 21;21:68. doi: 10.1186/s12864-020-6480-9 (PMC6974979; doi:10.1186/s12864-020-6480-9)
Supplement: Supplementary file 6 — Additional file 6 Table S5. DEGs involved in the pathway clathrin-dependent endocytosis. DEGs: differentially expressed genes. [file 12864_2020_6480_MOESM6_ESM.xlsx]

## Sheet: Table_S6
Table S5. DEGs involved in the pathway clathrin-dependent endocytosis. DEGs: differential expression genes.
KEGG ID	Gene Name	KEGG Definition
K03283	HSP70	heat shock 70kDa protein 1/2/6/8
K04679	SARA	MAD, mothers against decapentaplegic interacting protein
K04705	STAM	signal transducing adaptor molecule
K07901	RAB8A	Ras-related protein Rab-8A
K10591	E3ligase	E3 ubiquitin-protein ligase NEDD4
K11248	endophilin	endophilin-B1
K11826	AP2A	AP-2 complex subunit mu-1
K12182	HGS	hepatocyte growth factor-regulated tyrosine kinase substrate
K12184	VPS28_1	ESCRT-I complex subunit VPS28
K12184	VPS28_2	ESCRT-I complex subunit VPS28
K12191	CHMP2A	charged multivesicular body protein 2A
K12193	CHMP3	charged multivesicular body protein 3
K12197	CHMP1	charged multivesicular body protein 1
K12198	CHMP5	charged multivesicular body protein 5
K12474	LDLRAP1	low density lipoprotein receptor adapter protein 1
K19476	IST1_1	vacuolar protein sorting-associated protein IST1
K19476	IST1_2	vacuolar protein sorting-associated protein IST1
