# Supplementary material for: Insights into high-pressure acclimation: comparative transcriptome analysis of sea cucumber Apostichopus japonicus at different hydrostatic pressure exposures
Source: BMC Genomics. 2020 Jan 21;21:68. doi: 10.1186/s12864-020-6480-9 (PMC6974979; doi:10.1186/s12864-020-6480-9)
Supplement: Supplementary file 7 — Additional file 7 Table S6. Gene family analysis results of linearly related DEGs. DEGs: differentially expressed genes. [file 12864_2020_6480_MOESM7_ESM.xlsx]

## Sheet: Table_S7
Table S6. Gene family analysis results of linearly related DEGs. DEGs: differential expression genes.
Pfam ID	Gene Number	p value	Rich Factor	Gene Family	Summary
PF13639	4	0.0002177	5.4425e-05	zf-RING 2	Ring finger domain
PF03131	2	0.0003816	0.0001908	bZIP Maf	bZIP Maf transcription factor
PF05773	2	0.0006707	0.00033535	RWD	RWD domain
PF02571	1	0.001611	0.001611	CbiJ	Precorrin-6x reductase CbiJ/CobK
PF07716	2	0.002065	0.0010325	bZIP 2	Basic region leucine zipper
PF14634	3	0.002275	0.000758333	zf-RING 5	zinc-RING finger domain
PF00335	2	0.002808	0.001404	Tetraspanin	Tetraspanin family
PF04976	1	0.003018	0.003018	DmsC	DMSO reductase anchor subunit (DmsC)
PF04310	1	0.004223	0.004223	MukB	MukB N-terminal
PF00170	2	0.005556	0.002778	bZIP 1	bZIP transcription factor
PF17001	1	0.006227	0.006227	T3SS basalb I	Type III secretion basal body protein I, YscI, HrpB, PscI
PF05093	1	0.007228	0.007228	CIAPIN1	Cytokine-induced anti-apoptosis inhibitor 1, Fe-S biogenesis
PF03444	1	0.007428	0.007428	HrcA DNA-bdg	Winged helix-turn-helix transcription repressor, HrcA DNA-binding
