# Supplementary material for: Insights into high-pressure acclimation: comparative transcriptome analysis of sea cucumber Apostichopus japonicus at different hydrostatic pressure exposures
Source: BMC Genomics. 2020 Jan 21;21:68. doi: 10.1186/s12864-020-6480-9 (PMC6974979; doi:10.1186/s12864-020-6480-9)
Supplement: Supplementary file 8 — Additional file 8 Table S7. Gene family analysis results of pressure-sensitive DEGs. DEGs: differentially expressed genes. [file 12864_2020_6480_MOESM8_ESM.xlsx]

## Sheet: Table_S8
Table S7. Gene family analysis results of pressure-sensitive DEGs. DEGs: differential expression genes.
Pfam ID	Gene Number	p value	Rich Factor	Gene Family	Summary
PF10613	3	3.8e-06	0.075	Lig chan-Glu bd	Ligated ion channel L-glutamate- and glycine-binding site
PF00060	2	0.00199	0.0215054	Lig chan	Ligand-gated ion channel
PF00170	3	0.00653	0.00550459	bZIP 1	bZIP transcription factor
PF02198	2	0.003846	0.0152672	SAM PNT	Sterile alpha motif (SAM)/Pointed domain
PF02538	1	0.009525	0.0769231	Hydantoinase B	Hydantoinase B/oxoprolinase
PF02816	1	0.007491	0.1	Alpha kinase	Alpha-kinase family
PF03131	3	0.0001342	0.0217391	bZIP Maf	bZIP Maf transcription factor
PF04687	1	0.004093	0.2	Microvir H	Microvirus H protein (pilot protein)
PF07545	2	0.002333	0.019802	Vg Tdu	Vestigial/Tondu family
PF07716	3	0.001584	0.00917431	bZIP 2	Basic region leucine zipper
PF09195	2	6.28e-05	0.133333	Endonuc-BglII	Restriction endonuclease BglII
PF09462	1	0.009525	0.0769231	Mus7	Mus7/MMS22 family
PF16554	1	0.003412	0.25	OAM dimer	Dimerisation domain of d-ornithine 4,5-aminomutase
