# Supplementary material for: Insights into high-pressure acclimation: comparative transcriptome analysis of sea cucumber Apostichopus japonicus at different hydrostatic pressure exposures
Source: BMC Genomics. 2020 Jan 21;21:68. doi: 10.1186/s12864-020-6480-9 (PMC6974979; doi:10.1186/s12864-020-6480-9)
Supplement: Supplementary file 9 — Additional file 9 Table S8. Gene family analysis results of high-pressure-induced DEGs. DEGs: differentially expressed genes. [file 12864_2020_6480_MOESM9_ESM.xlsx]

## Sheet: Table_S9
Table S8. Gene family analysis results of high-pressure-induced DEGs. DEGs: differential expression genes.
Pfam ID	Gene Number	p value	Rich Factor	Gene Family	Summary
PF00025	6	0.0002507	0.00958466	Arf	ADP-ribosylation factor family
PF00071	6	0.0005464	0.0082531	Ras	Ras family
PF00240	4	0.007743	0.0071048	ubiquitin	Ubiquitin family
PF00355	2	0.007806	0.0210526	Rieske	Rieske [2Fe-2S] domain
PF00735	3	0.004461	0.012605	Septin	Septin
PF00790	2	0.001739	0.0465116	VHS	VHS domain
PF01926	6	0.00552	0.00516796	MMR HSR1	50S ribosome-binding GTPase
PF02185	2	0.003481	0.0322581	HR1	Hr1 repeat
PF02443	2	0.003168	0.0338983	Circo capsid	Circovirus capsid protein
PF03131	3	0.0009782	0.0217391	bZIP Maf	bZIP Maf transcription factor
PF03357	3	0.0003929	0.03	Snf7	Snf7
PF04053	2	0.006328	0.0235294	Coatomer WDAD	Coatomer WD associated region
PF04179	2	0.001178	0.0571429	Init tRNA PT	Rit1 DUSP-like domain
PF04265	2	0.005643	0.025	TPK B1 binding	Thiamin pyrophosphokinase, vitamin B1 binding domain
PF04353	2	0.0007742	0.0714286	Rsd AlgQ	Regulator of RNA polymerase sigma(70) subunit, Rsd/AlgQ
PF04998	2	0.001895	0.0444444	RNA pol Rpb1 5	RNA polymerase Rpb1, domain 5
PF05372	2	0.002058	0.0425532	Delta lysin	Delta lysin family
PF06424	2	0.0009949	0.0625	PRP1 N	PRP1 splicing factor, N-terminal
PF08477	6	0.0008255	0.00761421	Roc	Ras of Complex, Roc, domain of DAPkinase
PF13806	2	0.0009372	0.0645161	Rieske 2	Rieske-like [2Fe-2S] domain
